# Supplementary material for: Unveiling the Genetic Blueprint of a Desert Scorpion: A Chromosome-level Genome of Hadrurus arizonensis Provides the First Reference for Parvorder Iurida
Source: Genome Biol Evol. 2024 May 3;16(5):evae097. doi: 10.1093/gbe/evae097 (PMC11126328; doi:10.1093/gbe/evae097)
Supplement: evae097_Supplementary_Data [file evae097_supplementary_data.zip]

Archive with 2 entries (2 files):
- File S1.pdf
- Supplemental_Tables_1-7.xlsx
