# Supplementary material for: Unveiling the Genetic Blueprint of a Desert Scorpion: A Chromosome-level Genome of Hadrurus arizonensis Provides the First Reference for Parvorder Iurida
Source: Genome Biol Evol. 2024 May 3;16(5):evae097. doi: 10.1093/gbe/evae097 (PMC11126328; doi:10.1093/gbe/evae097)
Supplement: evae097_Supplementary_Data [file evae097_supplementary_data.zip › Supplemental_Tables_1-7.xlsx]

## Sheet: S1
Table S1. Genome Size, Raw Read Statistics, & Initial Assembly Statistics
Genome Size Estimate:
kmerfreq+GCE:	Centrifuge Filtered
Sheared, Filtered	2.32818 Gbp
Ultra Long, Filtered	2.45343 Gbp
Shear+UL, Filtered	2.31133 Gbp
GoaT	1.1G
Raw Reads:	Shear			Ultra Long			Centrifuge Filtered
	ALL (PASS + FAIL)	PASS	FAIL	ALL (PASS + FAIL)	PASS	FAIL	Shear + Ultra Long
Active channels:	2706	2664	2696	2413	2350	2375	N/A
Mean read length:	7304.8	7297.8	7341.1	18585.1	19151.9	16049.5	8102.5
Mean read quality:	17.4	19.4	6.7	16.9	19.2	6.2	18.2
Median read length:	4172	4141	4316	6215	6483	5182	4283
Median read quality:	18.6	19.6	6.5	18.7	19.7	6.2	18.5
Number of reads:	15110803	12654298	2456505	1198543	979561	218982	13570836
Read length N50:	14597	14664	14252	51959	52738	47833	16053
STDEV read length:	8352	8161.6	9270.9	28573.7	28749.5	27632.1	11279.7
Total bases:	110381410046	92348047592	18033362454	22275048152	18760498613	3514549539	109958199491
Number, percentage and megabases of reads above quality cutoffs
>Q5	14847728 (98.3%) 108399.0Mb	12654298 (100.0%) 92348.0Mb	2193430 (89.3%) 16051.0Mb	1137348 (94.9%) 21385.3Mb	979561 (100.0%) 18760.5Mb	157787 (72.1%) 2624.8Mb	13568152 (100.0%) 109958.0Mb
>Q7	13435214 (88.9%) 97469.1Mb	12654298 (100.0%) 92348.0Mb	780916 (31.8%) 5121.0Mb	1040593 (86.8%) 19760.3Mb	979561 (100.0%) 18760.5Mb	61032 (27.9%) 999.8Mb	13567062 (100.0%) 109957.9Mb
>Q10	12654297 (83.7%) 92348.0Mb	12654297 (100.0%) 92348.0Mb	0 (0.0%) 0.0Mb	979561 (81.7%) 18760.5Mb	979561 (100.0%) 18760.5Mb	0 (0.0%) 0.0Mb	13472651 (99.3%) 109830.6Mb
>Q12	12218609 (80.9%) 89245.0Mb	12218609 (96.6%) 89245.0Mb	0 (0.0%) 0.0Mb	942754 (78.7%) 18145.4Mb	942754 (96.2%) 18145.4Mb	0 (0.0%) 0.0Mb	12896678 (95.0%) 106013.1Mb
>Q15	11044921 (73.1%) 81680.8Mb	11044921 (87.3%) 81680.8Mb	0 (0.0%) 0.0Mb	856364 (71.5%) 16598.6Mb	856364 (87.4%) 16598.6Mb	0 (0.0%) 0.0Mb	11015459 (81.2%) 96264.1Mb
Top 5 highest mean basecall quality scores and their read lengths
1	44.6 (257)	44.6 (257)	10.0 (7849)	38.1 (915)	38.1 (915)	10.0 (1064)	41.0 (259)
2	44.1 (173)	44.1 (173)	10.0 (22889)	38.0 (1283)	38.0 (1283)	10.0 (24570)	41.0 (297)
3	44.0 (171)	44.0 (171)	10.0 (1189)	37.2 (907)	37.2 (907)	10.0 (6823)	40.8 (228)
4	44.0 (290)	44.0 (290)	10.0 (565)	36.1 (1263)	36.1 (1263)	10.0 (36766)	40.8 (303)
5	44.0 (248)	44.0 (248)	10.0 (9706)	36.0 (965)	36.0 (965)	10.0 (10157)	40.5 (313)
Top 5 longest reads and their mean basecall quality score
1	1089080 (3.7)	497912 (12.2)	1089080 (3.7)	1452070 (3.3)	376012 (16.3)	1452070 (3.3)	497912 (12.2)
2	1065876 (3.1)	496343 (10.7)	1065876 (3.1)	1189644 (4.6)	354472 (18.9)	1189644 (4.6)	496343 (10.7)
3	746502 (3.8)	488058 (10.8)	746502 (3.8)	1036457 (3.5)	342052 (15.5)	1036457 (3.5)	488058 (10.8)
4	624323 (3.3)	481137 (11.3)	624323 (3.3)	941963 (3.5)	341544 (17.7)	941963 (3.5)	481137 (11.3)
5	608640 (5.4)	474741 (10.9)	608640 (5.4)	913558 (2.6)	329205 (18.6)	913558 (2.6)	474741 (10.9)
Assembly Statistics:	Flye	Flye + PH	Flye + PH + remove < 3000kb	Hifiasm	Hifiasm + PH
BUSCO Embryophyta
Complete BUSCOs (C)	993 (98.1%)	993 (98.1%)	994 (98.2)	976 (96.3%)	971 (95.8%)
Complete and single-copy BUSCOs (S)	956 (94.4%)	955 (94.3%)	958 (94.6)	852 (84.1%)	907 (89.5%)
Complete and duplicated BUSCOs (D)	37 (3.7%)	38 (3.8%)	36 (3.6%)	124 (12.2%)	64 (6.3%)
Fragmented BUSCOs (F)	13 (1.3%)	13 (1.3%)	12 (1.2%)	20 (2.0%)	21 (2.1%)
Missing BUSCOs (M)	7 (0.6%)	7 (0.6%)	7(0.6%)	17 (1.7%)	21 (2.1%)
Total BUSCO groups searched	1013	1013	1013	1013	1013
Merqury
QV	39.4886	37.4648	41.2745	50.5289	39.7118
Error	0.0001125	0.000179274	7.4568e-05	8.85e-06	0.000106861
Quast
# contigs	1591	889	850	3359	1627
Largest contig	50833969	50833625	50833969	11774485	11786046
Total length	2260818358	2238006049	2237111498	2569518486	2324022605
GC %	32.23	32.21	32.22	32.22	32.22
N50	10940222	10965598	10965104	2109929	2295267

## Sheet: S2
Table S2. Pore-C Scaffolding statistics with NanoPlot, Quast, BUSCO, and Merqury.
Scaffolding			Scaffold	Length (bp)	QUAST
POREC Raw Reads NanoPlot	Passing		scaffold_1	315073531	# contigs (>= 0 bp)	9
Active channels:	2640		scaffold_2	313324015	# contigs (>= 1000 bp)	9
Mean read length:	1747.6		scaffold_3	289489910	# contigs (>= 5000 bp)	9
Mean read quality:	19.8		scaffold_4	279785186	# contigs (>= 10000 bp)	9												0.121992
Median read length:	754		scaffold_5	222232424	# contigs (>= 25000 bp)	9
Median read quality:	19.7		scaffold_6	221366528	# contigs (>= 50000 bp)	9
Number of reads:	49725252		scaffold_7	219092046	Total length (>= 0 bp)	2227314539
Read length N50:	4226		scaffold_8	186296334	Total length (>= 1000 bp)	2227314539
STDEV read length:	3107.4		scaffold_9	180654565	Total length (>= 5000 bp)	2227314539
Total bases:	86902330304		scaffold_10	1273507	Total length (>= 10000 bp)	2227314539
Number, percentage and megabases of reads above quality cutoffs			scaffold_11	1180150	Total length (>= 25000 bp)	2227314539
>Q5	49725252 (100.0%) 86902.3Mb		scaffold_12	1127565	Total length (>= 50000 bp)	2227314539
>Q7	49725252 (100.0%) 86902.3Mb		scaffold_13	553832	# contigs	9
>Q10	49725251 (100.0%) 86902.3Mb		scaffold_14	399942	Largest contig	315073531
>Q12	48283598 (97.1%) 84492.9Mb		scaffold_15	377387	Total length	2227314539
>Q15	43721106 (87.9%) 77992.1Mb		scaffold_16	225993	GC (%)	32.22
Top 5 highest mean basecall quality scores and their read lengths			scaffold_17	173354	N50	279785186
1	46.9 (110)		scaffold_18	144515	N90	186296334
2	45.5 (115)		scaffold_19	138891	auN	2.57378e+08
3	44.9 (68)		scaffold_20	128509	L50	4
4	44.8 (141)		scaffold_21	125000	L90	8
5	44.5 (250)		scaffold_22	120188	# N's per 100 kbp	3.48
Top 5 longest reads and their mean basecall quality score			scaffold_23	119737	BUSCO
1	250271 (12.7)		scaffold_24	106060		C:98.6%[S:95.2%,D:3.4%],F:1.0%,M:0.4%,n:1013
2	221149 (11.7)		scaffold_25	105196	Complete BUSCOs (C)	998
3	197851 (11.2)		scaffold_26	99360	Complete and single-copy BUSCOs (S)	964
4	189985 (11.2)		scaffold_27	97523	Complete and duplicated BUSCOs (D)	34
5	185930 (10.2)		scaffold_28	96931	Fragmented BUSCOs (F)	10
			scaffold_29	95823	Missing BUSCOs (M)	5
Coverage	37.33		scaffold_30	91488	Total BUSCO groups searched	1013
			scaffold_31	85941
			scaffold_32	76473	MERQURY
			scaffold_33	66846	QV	41.2751
			scaffold_34	63000	Error	7.45579e-05
			scaffold_35	63000
			scaffold_36	62727
			scaffold_37	59883
			scaffold_38	59596
			scaffold_39	59198
			scaffold_40	58699
			scaffold_41	57821
			scaffold_42	55764
			scaffold_43	54000
			scaffold_44	53560
			scaffold_45	49827
			scaffold_46	47000
			scaffold_47	46186
			scaffold_48	45180
			scaffold_49	43487
			scaffold_50	42137
			scaffold_51	41088
			scaffold_52	38243
			scaffold_53	37835
			scaffold_54	35702
			scaffold_55	35197
			scaffold_56	33183
			scaffold_57	32291
			scaffold_58	32202
			scaffold_59	31429
			scaffold_60	30999
			scaffold_61	28166
			scaffold_62	27992
			scaffold_63	27678
			scaffold_64	23057
			scaffold_65	22126
			scaffold_66	21499
			scaffold_67	21082
			scaffold_68	19846
			scaffold_69	19807
			scaffold_70	19711
			scaffold_71	19675
			scaffold_72	19463
			scaffold_73	19372
			scaffold_74	18648
			scaffold_75	18137
			scaffold_76	17863
			scaffold_77	17681
			scaffold_78	17622
			scaffold_79	17455
			scaffold_80	17202
			scaffold_81	17013
			scaffold_82	16365
			scaffold_83	16365
			scaffold_84	16355
			scaffold_85	16278
			scaffold_86	16243
			scaffold_87	16168
			scaffold_88	16066
			scaffold_89	16023
			scaffold_90	15815
			scaffold_91	15667
			scaffold_92	15267
			scaffold_93	15125
			scaffold_94	14981
			scaffold_95	14373
			scaffold_96	14086
			scaffold_97	14000
			scaffold_98	14000
			scaffold_99	13738
			scaffold_100	13591
			scaffold_101	13485
			scaffold_102	13047
			scaffold_103	12910
			scaffold_104	12679
			scaffold_105	12643
			scaffold_106	12531
			scaffold_107	12251
			scaffold_108	12080
			scaffold_109	12000
			scaffold_110	12000
			scaffold_111	12000
			scaffold_112	11819
			scaffold_113	11781
			scaffold_114	11749
			scaffold_115	11408
			scaffold_116	11389
			scaffold_117	11278
			scaffold_118	11000
			scaffold_119	10905
			scaffold_120	10903
			scaffold_121	10893
			scaffold_122	10763
			scaffold_123	10720
			scaffold_124	10398
			scaffold_125	9997
			scaffold_126	9921
			scaffold_127	9850
			scaffold_128	9385
			scaffold_129	9213
			scaffold_130	9181
			scaffold_131	9000
			scaffold_132	9000
			scaffold_133	8972
			scaffold_134	8968
			scaffold_135	8939
			scaffold_136	8938
			scaffold_137	8784
			scaffold_138	8691
			scaffold_139	8372
			scaffold_140	8335
			scaffold_141	8247
			scaffold_142	8000
			scaffold_143	8000
			scaffold_144	7923
			scaffold_145	7871
			scaffold_146	7852
			scaffold_147	7834
			scaffold_148	7657
			scaffold_149	7534
			scaffold_150	7437
			scaffold_151	7173
			scaffold_152	7000
			scaffold_153	7000
			scaffold_154	6744
			scaffold_155	6725
			scaffold_156	6716
			scaffold_157	6627
			scaffold_158	6569
			scaffold_159	6529
			scaffold_160	6510
			scaffold_161	6386
			scaffold_162	6328
			scaffold_163	6300
			scaffold_164	6266
			scaffold_165	6160
			scaffold_166	6151
			scaffold_167	6103
			scaffold_168	6000
			scaffold_169	6000
			scaffold_170	5688
			scaffold_171	5637
			scaffold_172	5257
			scaffold_173	5159
			scaffold_174	5147
			scaffold_175	5147
			scaffold_176	5142
			scaffold_177	5027
			scaffold_178	5019
			scaffold_179	5000
			scaffold_180	5000
			scaffold_181	4989
			scaffold_182	4928
			scaffold_183	4919
			scaffold_184	4842
			scaffold_185	4775
			scaffold_186	4764
			scaffold_187	4763
			scaffold_188	4702
			scaffold_189	4674
			scaffold_190	4634
			scaffold_191	4526
			scaffold_192	4367
			scaffold_193	4278
			scaffold_194	4107
			scaffold_195	4044
			scaffold_196	4000
			scaffold_197	3927
			scaffold_198	3710
			scaffold_199	3539
			scaffold_200	3509
			scaffold_201	3433
			scaffold_202	3395
			scaffold_203	3356
			scaffold_204	3340
			scaffold_205	3277
			scaffold_206	3145
			scaffold_207	3143
			scaffold_208	3084
			scaffold_209	3000
			scaffold_210	3000
			scaffold_211	3000
			scaffold_212	3000
			scaffold_213	3000
			scaffold_214	3000
			scaffold_215	3000
			scaffold_216	3000
			scaffold_217	3000
			scaffold_218	3000
			scaffold_219	2000
			scaffold_220	2000
			scaffold_221	2000
			scaffold_222	2000
			scaffold_223	2000
			scaffold_224	2000
			scaffold_225	2000
			scaffold_226	2000
			scaffold_227	2000
			scaffold_228	2000
			scaffold_229	1000
			scaffold_230	1000
			scaffold_231	1000
			scaffold_232	1000
			scaffold_233	1000
			scaffold_234	1000
			scaffold_235	1000
			scaffold_236	1000
			scaffold_237	1000
			scaffold_238	1000
			scaffold_239	1000
			scaffold_240	1000
			scaffold_241	1000
			scaffold_242	1000

## Sheet: S3
Table S3. Repeat elements statistics after RepeatMasker
Repeats
file name: H_arizonensis_chr_unmasked.fasta
sequences: 9
total length: 2227314539 bp (2227237039 bp excl N/X-runs)
GC level: 32.22 %
bases masked: 1218188793 bp ( 54.69 %)
	Number of elements	Length occpupied of sequences	Percentage of sequence
Retroelements:	906049	665117944 bp	29.86 %
SINEs	22371	3475099 bp	0.0016
Penelope	45183	11649211 bp	0.0052
LINEs	872874	654707858 bp	29.39 %
CRE/SLACS	0	0 bp	0
L2/CR1/Rex	18266	8283369 bp	0.0037
R1/LOA/Jockey	17285	16174748 bp	0.73 %
R2/R4/NeSL	0	0 bp	0
RTE/Bov-B	763412	602887460 bp	27.07 %
L1/CIN4	4322	2330710 bp	0.10 %
LTR elements:	10804	6934987 bp	0.31 %
BEL/Pao	0	0 bp	0
Ty1/Copia	2585	3219682 bp	0.14 %
Gypsy/DIRS1	6044	3466071 bp	0.16 %
Retroviral	0	0 bp	0
DNA transposons:	677464	302252149 bp	13.57 %
hobo-Activator	52099	20868774 bp	0.94 %
Tc1-IS630-Pogo	527054	217709931 bp	9.77 %
En-Spm	0	0 bp	0
MULE-MuDR	3117	405809 bp	0.02 %
PiggyBac	25277	10813876 bp	0.49 %
Tourist/Harbinger	651	277372 bp	0.0001
Other (Mirage, P-element, Transib)	1577	1126778 bp	0.05 %
Rolling-circles	11641	4128768 bp	0.19 %
Unclassified: 1083252 233584851 bp 10.49 %
Total interspersed repeats: 1200954944 bp 53.92 %
Small RNA: 5478 986345 bp 0.04 %
Satellites: 0 0 bp 0.00 %
Simple repeats: 248241 10558201 bp 0.47 %
Low complexity: 46012 2210322 bp 0.10 %

## Sheet: S4
Table S4. NCBI RNA Libraries alignment rates to the genome and quality control results
NCBI Accessions:	SRR24872962	SRR24872963	SRR24872964	SRR24872965	SRR24872966	SRR24872967
Alignment Rates:	93.17	93.34	92.78	92.79	89.87	92.69
Quality Control:	fastp version:	0.23.2
General	paired end (150 cycles + 150 cycles)	paired end (150 cycles + 150 cycles)	paired end (150 cycles + 150 cycles)	paired end (150 cycles + 150 cycles)	paired end (150 cycles + 150 cycles)	paired end (150 cycles + 150 cycles)
mean length before filtering:	150bp, 150bp	150bp, 150bp	150bp, 150bp	150bp, 150bp	150bp, 150bp	150bp, 150bp
mean length after filtering:	138bp, 138bp	141bp, 141bp	141bp, 141bp	145bp, 145bp	143bp, 143bp	143bp, 143bp
duplication rate:	0.24487	0.321883	0.159531	0.0929008	0.102964	0.0877152
Insert size peak:	150	150	146	150	150	155
Before filtering
total reads:	26.042326 M	27.626284 M	44.809686 M	51.450696 M	33.886252 M	44.771784 M
total bases:	3.906349 G	4.143943 G	6.721453 G	7.717604 G	5.082938 G	6.715767600 G
Q20 bases:	3.817206 G (97.718004%)	4.052564 G (97.794880%)	6.205631 G (92.325734%)	7.166948 G (92.864932%)	4.639877 G (91.283364%)	6.238024197 G (92.8862%)
Q30 bases:	3.674891 G (94.074829%)	3.899643 G (94.104648%)	5.885195 G (87.558383%)	6.802414 G (88.141529%)	4.381040 G (86.191093%)	5.924806044 G (88.2223%)
GC content:	0.366758	0.347962	0.37497	0.369679	0.374533	0.3675
After filtering
total reads:	25.785774 M	27.314118 M	44.341840 M	51.184946 M	33.164022 M	44.552338 M
total bases:	3.575646 G	3.863448 G	6.285138 G	7.463272 G	4.768901 G	6.381915 G
Q20 bases:	3.513211 G (98.253889%)	3.796168 G (98.258557%)	5.863249 G (93.287519%)	6.960525 G (93.263708%)	4.416806 G (92.616846%)	5.962306 G (93.425025%)
Q30 bases:	3.390204 G (94.813756%)	3.660358 G (94.743315%)	5.573877 G (88.683455%)	6.613520 G (88.614211%)	4.181664 G (87.686120%)	5.671792 G (88.872888%)
GC content:	0.355598	0.338512	0.366875	0.36607	0.367839	0.360833
Filtering result
reads passed filters:	25.785774 M (99.014865%)	27.314118 M (98.870040%)	44.341840 M (98.955927%)	51.184946 M (99.483486%)	33.164022 M (97.868664%)	44.552338 M (99.509856%)
reads with low quality:	251.230000 K (0.964699%)	306.852000 K (1.110725%)	446.840000 K (0.997195%)	240.398000 K (0.467240%)	706.450000 K (2.084769%)	196.888000 K (0.439759%)
reads with too many N:	5.322000 K (0.020436%)	5.314000 K (0.019235%)	21.006000 K (0.046878%)	25.352000 K (0.049274%)	15.780000 K (0.046568%)	22.558000 K (0.050384%)
reads too short:	0 (0.000000%)	0 (0.000000%)	0 (0.000000%)	0 (0.000000%)	0 (0.000000%)	0 (0.000000%)

## Sheet: S5
Table S5. Structural annotation statistics before and after extracting the longest isoforms of each gene with AGAT.
Structural Annotation	Alternative Transcripts	Longest Isoform
Summary Statistics (AGAT)
Number of gene	18996	18996
Number of transcript	75256	18996
Number of mrnas with utr both sides	14954	3036
Number of mrnas with at least one utr	15006	3047
Number of cds	75256	18996
Number of exon	908005	156265
Number of five_prime_utr	14966	3037
Number of start_codon	61499	9342
Number of stop_codon	61490	9340
Number of three_prime_utr	14994	3046
Number of exon in cds	881250	154644
Number of exon in five_prime_utr	33553	4396
Number of exon in three_prime_utr	22949	3283
Number of intron in cds	805994	135648
Number of intron in exon	832749	137269
Number of intron in five_prime_utr	18587	1359
Number of intron in three_prime_utr	7955	237
Number gene overlapping	1836	1130
Number of single exon gene	2255	2320
Mono:multi-exonic ratio	0.134699	0.139122
Number of single exon transcript	3669	2320
mean transcripts per gene	4	1
mean cdss per transcript	1	1
mean exons per transcript	12.1	8.2
mean five_prime_utrs per transcript	0.2	0.2
mean start_codons per transcript	0.8	0.5
mean stop_codons per transcript	0.8	0.5
mean three_prime_utrs per transcript	0.2	0.2
mean exons per cds	11.7	8.1
mean exons per five_prime_utr	2.2	1.4
mean exons per three_prime_utr	1.5	1.1
mean introns in cdss per transcript	10.7	7.1
mean introns in exons per transcript	11.1	7.2
mean introns in five_prime_utrs per transcript	0.2	0.1
mean introns in three_prime_utrs per transcript	0.1	0
Total gene length (bp)	1720277191	1720277191
Total transcript length (bp)	9691453464	1419893230
Total cds length (bp)	150900803	30385340
Total exon length (bp)	177241546	35329971
Total five_prime_utr length (bp)	5837879	725533
Total start_codon length (bp)	184497	28026
Total stop_codon length (bp)	184470	28020
Total three_prime_utr length (bp)	20502864	4219098
Total intron length per cds (bp)	9151902898	1356812033
Total intron length per exon (bp)	9514211918	1384563259
Total intron length per five_prime_utr (bp)	284521341	24049931
Total intron length per three_prime_utr (bp)	74841236	3246639
mean gene length (bp)	90559	90559
mean transcript length (bp)	128779	74746
mean cds length (bp)	2005	1599
mean exon length (bp)	195	226
mean five_prime_utr length (bp)	390	238
mean start_codon length (bp)	3	3
mean stop_codon length (bp)	3	3
mean three_prime_utr length (bp)	1367	1385
mean cds piece length (bp)	171	196
mean five_prime_utr piece length (bp)	173	165
mean three_prime_utr piece length (bp)	893	1285
mean intron in cds length (bp)	11354	10002
mean intron in exon length (bp)	11425	10086
mean intron in five_prime_utr length (bp)	15307	17696
mean intron in three_prime_utr length (bp)	9408	13698
Longest gene (bp)	2089961	2089961
Longest transcript (bp)	1636570	1636570
Longest cds (bp)	64446	64446
Longest exon (bp)	21680	21680
Longest five_prime_utr (bp)	26237	7502
Longest start_codon (bp)	3	3
Longest stop_codon (bp)	3	3
Longest three_prime_utr (bp)	34989	21469
Longest cds piece (bp)	18318	18318
Longest five_prime_utr piece (bp)	20564	7502
Longest three_prime_utr piece (bp)	21469	21469
Longest intron into cds part (bp)	477863	477863
Longest intron into exon part (bp)	477863	477863
Longest intron into five_prime_utr part (bp)	452131	223885
Longest intron into three_prime_utr part (bp)	337929	118710
Shortest gene (bp)	120	120
Shortest transcript (bp)	120	120
Shortest cds piece (bp)	3	3
Shortest five_prime_utr piece (bp)	1	1
Shortest three_prime_utr piece (bp)	1	1
Shortest intron into cds part (bp)	20	20
Shortest intron into exon part (bp)	20	20
Shortest intron into five_prime_utr part (bp)	20	23
Shortest intron into three_prime_utr part (bp)	20	20
BUSCO Completeness (arthropoda)
	C:97.2%[S:9.7%,D:87.5%],F:0.8%,M:2.0%,n:1013	C:91.6%[S:87.6%,D:4.0%],F:1.0%,M:7.4%,n:1013
Complete BUSCOs (C)	984	928
Complete and single-copy BUSCOs (S)	98	887
Complete and duplicated BUSCOs (D)	886	41
Fragmented BUSCOs (F)	8	10
Missing BUSCOs (M)	21	75
Total BUSCO groups searched	1013	1013

## Sheet: S6
Table S6. EnTAP functional annotation statistics for the longest isoforms using 70/70 coverage.
Functional Annotation	Longest Isoform (70/70 coverage)
Total Input Sequences	18996
Similarity Search
Total unique sequences with an alignment	11247 (59.21% of total input sequences)
Total unique sequences without an alignment	7749 (40.79% of total input sequences)
Top 10 alignments by species
	1)centruroides sculpturatus: 7286(64.78%)
	2)limulus polyphemus: 736(6.54%)
	3)stegodyphus dumicola: 613(5.45%)
	4)parasteatoda tepidariorum: 467(4.15%)
	5)ixodes scapularis: 167(1.48%)
	6)dermacentor silvarum: 91(0.81%)
	7)rhipicephalus sanguineus: 90(0.80%)
	8)rhipicephalus microplus: 78(0.69%)
	9)cryptotermes secundus: 26(0.23%)
	10)zootermopsis nevadensis: 25(0.22%)
Gene Families
Total unique sequences with family assignment	14120 (74.33% of total input sequences)
Total unique sequences without family assignment	4876 (25.67% of total input sequences)
Total unique sequences with at least one GO term	12563 (66.13% of total input sequences)
Total unique sequences with at least one pathway (KEGG) assignment	4421 (23.27% of total input sequences)
Totals
Total retained sequences (after filtering and/or frame selection)	18996
Total unique sequences annotated (similarity search alignments only)	306 (1.61% of total retained)
Total unique sequences annotated (gene family assignment only)	3179 (16.74% of total retained)
Total unique sequences annotated (gene family and/or similarity search)	14426 (75.94% of total retained)
Total unique sequences unannotated (gene family and/or similarity search)	4570 (24.06% of total retained)

## Sheet: S7
Table S7. Existing scorpion genome quality statistics
BUSCO
Species	BUSCO	Single Copy %	Duplicated %	Fragmented %	Missing %	N50	contigs	assembly_size	genome_size	auN
M. martensii	0.447	42.7	2	38.4	16.9	45790	54037	914000000	880M	57847
C. vittatus	0.972	92.7	4.5	1.5	1.3	2358559	2067	761000000	880M	2889993
C. sculpturatus	0.942	89.8	4.4	3.8	2	537465	8337	925000000	1.32 G	647173
A. mauritanicus	0.683	54.1	14.2	23.7	8	4313	460271	1080000000	1.1 G	9074.4
H. arizonensis	0.986	95.2	3.4	1	0.4	280000000	9	2230000000	2.33 G	257000000
